# Supplementary material for: Primate TRIM34 is a broadly-acting, TRIM5-dependent lentiviral restriction factor
Source: Retrovirology. 2023 Aug 22;20:15. doi: 10.1186/s12977-023-00629-4 (PMC10464172; doi:10.1186/s12977-023-00629-4)
Supplement: Supplementary file 2 — Additional file 2. Sequences used in this study. [file 12977_2023_629_MOESM2_ESM.txt]

# TRIM34 and TRIM5a sequences used in this study, codon-optimized for expression
 in human cells where applicable
> Homo-sapiens_TRIM34
ATGGCCAGCAAGATTCTCCTCAATGTCCAGGAAGAGGTCACGTGTCCTATTTGTCTCGAACTCCTGACGGAGCCACTCTC
TCTGGATTGCGGTCATAGTCTGTGTAGGGCTTGTATAACAGTCTCAAATAAAGAAGCGGTCACGAGTATGGGCGGGAAGT
CTTCATGCCCGGTCTGCGGGATAAGCTATAGTTTCGAGCACCTGCAAGCCAACCAACACTTGGCAAATATCGTCGAACGG
CTGAAAGAAGTGAAACTGTCACCCGATAACGGCAAGAAGCGCGACCTTTGCGACCACCACGGGGAAAAGCTGCTTCTGTT
TTGCAAAGAAGACCGTAAGGTTATCTGTTGGTTGTGCGAAAGGAGCCAAGAACATAGGGGACATCATACGGTGTTGACAG
AAGAGGTCTTTAAAGAGTGCCAAGAAAAGCTGCAAGCCGTTCTGAAACGCCTCAAGAAGGAAGAAGAAGAGGCGGAGAAA
CTCGAAGCAGATATTAGAGAGGAAAAGACAAGTTGGAAATACCAAGTGCAGACCGAAAGGCAGAGAATCCAGACCGAGTT
CGACCAATTGCGCTCCATACTGAACAACGAAGAACAACGGGAACTTCAGCGCCTCGAAGAAGAGGAGAAGAAAACACTTG
ACAAATTCGCCGAAGCCGAAGACGAATTGGTGCAACAAAAGCAACTCGTTCGTGAACTGATTAGTGACGTCGAATGCAGG
AGCCAATGGAGCACCATGGAACTCCTTCAAGATATGTCTGGGATTATGAAGTGGTCTGAAATTTGGCGCTTGAAGAAACC
TAAGATGGTCAGTAAGAAGCTCAAAACGGTCTTTCACGCCCCTGACCTCAGCAGAATGTTGCAGATGTTCCGTGAGCTCA
CTGCCGTTCGATGTTATTGGGTTGACGTGACTTTGAACAGTGTGAATCTGAACCTGAACCTGGTGCTGTCCGAGGACCAA
AGGCAGGTCATCTCAGTCCCTATCTGGCCCTTCCAATGCTACAACTACGGCGTGCTTGGTTCACAGTACTTTTCTAGCGG
AAAGCACTATTGGGAAGTTGATGTCAGCAAGAAGACCGCTTGGATTCTTGGCGTGTATTGCAGGACCTACAGCAGGCACA
TGAAATACGTCGTCAGAAGGTGCGCCAACCGGCAGAACCTGTATACGAAGTATCGCCCACTGTTCGGATATTGGGTCATC
GGCCTGCAAAACAAGTGCAAATACGGAGTGTTCGAGGAATCACTCAGCAGCGACCCAGAAGTACTCACGCTGTCTATGGC
AGTTCCACCTTGTCGGGTGGGAGTGTTTCTGGATTACGAGGCGGGGATCGTATCTTTCTTTAACGTGACTTCACACGGAT
CTCTGATCTATAAATTTAGCAAGTGCTGTTTCAGTCAACCAGTCTACCCCTACTTTAACCCCTGGAATTGCCCTGCCCCA
ATGACGCTTTGTCCGCCCTCAAGCTAG
> Pan_troglodytes_TRIM34_codon_optimized
ATGGCGTCCAAGATACTGTTGAATGTGCAGGAAGAAGTTACTTGCCCAATATGTCTTGAATTGCTCACCGAGCCGCTTTC
CCTGGATTGCGGGCATTCCCTGTGTCGTGCTTGTATTACCGTATCAAATAAAGAAGCCGTCACGTCTGTAGGTGGCAAGT
CAAGTTGCCCAGTTTGCGGCATTTCATATAGCTTCGAGCACCTGCAAGCCAACCAACACTTGGCGAATATCGTCGAAAGG
CTTAAAGAAGTGAAACTTTCCCCCGATAACGGAAAGAAAAGGGACCTGTGCGACCACCACGGTGAAAAGTTGCTGCTGTT
TTGCAAAGAAGACCGTAAGGTGATCTGTTGGCTGTGCGAACGCTCACAAGAACATAGGGGCCATCATACCGTACTGACAG
AAGAGGTGTTTAAAGAGTGCCAAGAAAAGCTGCAAGCTGTGCTGAAACGTTTGAAGAAAGAGGAAGAAGAGGCAGAAAAG
CTTGAGGCGGATATACGCGAGGAAAAGACCAGTTGGAAATACCAAGTGCAGACCGAACGGCAGCGGATCCAGACCGAGTT
CGACCAACTGAGGTCAATTCTGAACAACGAAGAACAAAGGGAACTTCAGCGGCTGGAAGAAGAGGAGAAGAAGACTTTGG
ACAAATTCGCTGAAGCCGAAGACGAACTTGTGCAACAAAAGCAACTGGTTCGGGAACTGATATCCGACGTTGAATGCAGG
TCTCAATGGAGCACTATGGAACTCTTGCAAGATATGTCTGGTATAATGAAGTGGTCCGAAATTTGGCGCCTCAAGAAACC
CAAGACCGTCTCCAAGAAGCTTAAAACCGTCTTTCACGCCCCCGACCTCAGCCGCATGCTCCAGATGTTCCGGGAGCTCA
CGGCAGTGAGATGTTATTGGGTCGACGTGACCCTCAACTCTGTGAATTTGAACCTGAACCTGGTGCTGAGCGAGGACCAA
CGACAGGTAATTAGTGTACCTATCTGGCCCTTCCAATGCTACAACTACGGGGTACTCGGTAGTCAGTACTTTAGTAGCGG
TAAGCACTATTGGGAAGTAGATGTCAGCAAGAAGACAGCTTGGATTTTGGGCGTGTATTGCCGCACTTACAGTAGACACA
TGAAATACGTAGTGAGGCGCTGCGCCAACCGCCAGAACTTGTATAGTAAGTATCGACCATTGTTCGGTTATTGGGTGATC
GGTCTGCAAAACAAGTGCAAATACGGGGTATTCGAAGAATCACTGTCTAGCGACCCTGAAGTGCTCACCCTTAGCATGGC
CGTACCCCCTTGTAGGGTGGGCGTGTTTCTGGATTACGAGGCCGGAATCGTGTCTTTCTTTAACGTAACCAGTCACGGGA
GCCTTATCTATCAATTTAGCAAGTGCTGTTTCAGCCAACCCGTCTACCCCTACTTTAACCCATGGAATTGCCCTGCACCT
ATGACACTCTGTCCCCCTTCTAGCTAA
> Chlorocebus_sabaeus_TRIM34_codon_optimized
ATGGCCAGTAAAATCCTGCTGAATGTCCAGGAAGAAGTAACATGCCCAATTTGTTTGGAACTCCTGACTGAGCCACTGAG
CTTGGGATGCGGGCATTCATTGTGTCAGGCATGTATTACCGTCAGTAATAAAGAAGCCGTTACCTCACTTGGTGGCAAGA
GTTCTTGCCCCGTATGCGGGACTTCATATTCTTTCGAGAATCTCCAGGCCAACCGTCACCTCACAAATATCGTAGAACGC
CTTAAAGAAATAAAACTTAATTCCGATAACGGCAAGAAACGTGACCTGTGCGACTACCACGGCGAAAAGCTGCTCTTGTT
TTGCAAAGAAGATCGGAAGGTAATCTGTTGGCTCTGCGAACGATCACAAGAACATAGGGGCCATCATACTGTGTTGACCG
AAGAGGTGTTTAAAGAGTGCCAAGGTAAGCTGCAAGCTGTTCTGAAAAGACTTAAGAAGGAAGAGCAAGAGGCCGAGAAA
CTTGAGGCAGATTTTCGCGAGGAAAAGACAAGCTGGAAATACCAAGTTCAGACCGAAAGGCAGCGCATTCAGACCGAGTT
CGACCAACTGCGCTCAATTCTGAACAGCGAAGAACAACGAGAACTTCAGCGCTTGGAAGAGGAAGAGAAGAAAAGACTTG
ACAAATTCGCGGAAGCCGAAGACGAACTGGTACAACAGAAACAACTGGTACGCGAACTTATTAGCGACGTCGAATGCAGG
TCCCAATGGAGCGCGATGGAACTTCTGCAAGATATGAGCGGGATTATGAAGTGGAGCGAAATATGGCGCCTCAAGAAGCC
CAAGAAGGTGAGTAAGAAGTTGAAAACCGTGTTTAGAGCACCTGACTTGAGCCGCATGTTGCAGATGTTCCGCGAGTTGA
CGGCGGTAAGATGTTATTGGGTTGACGTTACTCTCAACAGTGTGAATCTGAACCTGAACCTGGTGCTGAGTGAGGACCAA
CGACAGGTTATCAGTGTACCCATATGGCCATTCCAATGCTACAACTACGGGGTTCTGGGGAGTCAGTACTTTTCTAGCGG
AAAGCACTATTGGGAAGTCGACGTAAGTAAGAAGACAGCGTGGATTCTCGGCGTCTACTGCCGGACCTACAGTCGGAACA
TTAAATACGTCGTCCGCAGGTGCGCCAACCACCAGGACGTGTATAGCAAGTATCGGCCCCTTTTCGGATATTGGGTGATC
GGATTGCAAAACAAGTGCAAATACAGCGCTTTCGAAGAAAGCCTTTCTAGCGACCCAGAAGTCCTGACCCTGAGTATGGC
CGTCCCACCATGTAGGGTGGGCGTGTTTCTGGATTACGAGGCCGGAATTGTGTCTTTCTTTAACGTGACCAGTCACGGAT
CACTTATCTATAAATTTTCCAAGTGCTGTTTCTCACAACCCGTCTACCCCTACTTTAACCCATGGAATTGCCCGGCACCA
ATGACATTGTGTCCGCCCTCTTCATAG
> Macaca_mulatta_TRIM34_codon_optimized
ATGGCCAGCAAGATACTGTTGAACGTTCAAGAAGAAGTGACCTGCCCGATTTGTCTGGAACTGCTTACTGAGCCACTTAG
CCTGGGATGCGGGCATTCCCTTTGTCGCGCATGTATTACAGTAACAAATAAAGAAGCCGTTACGTCTCCTGGCGGGAAGA
GTTCCTGCCCAGTTTGCGGCACTTCCTATTCCTTCGAGAATCTTCAGACAAACAGGCACCTTACTAATATCGTCGAAAGG
CTGAAAGAAGTTAAACTGAGCTCCGATAACGGAAAGAAACGAGACCTTTGCGACCACCACGGCGAAAAGCTGCTGCTGTT
TTGCAAAGAAGATCGAAAGGTGATCTGTTGGCTGTGCGAAAGGAGCCAAGAACATCGCGGCCATCATACTGTGCTGACCG
AAGAGCTCTTTAAAGAGTGCCAAGGCAAGTTGCAAGCGGTGTTGAAACGCTTGAAGAAAGAAGAGCAAGAGGCAGAAAAG
CTGGAAGCCGATATACGAGAGGAAAAGACCAGTTGGAAATACCAAGTCCAGACCGAACGCCAGCGAATTCAGACCGAGTT
CGACCAACTGCGCTCAATTCTGAACAGCGAAGAACAACGGGAACTCCAGCGCCTCGAAGAGGAAGAGAAGAAAAGATTGG
ACAAATTCGCTGAAGCCGAAGACGAACTGGTGCAACAAAAGCAACTCGTTCGGGAACTGATAAGTGACGTTGAATGCCGC
TCCCAATGGTCTGCCATGGAACTCTTGCAAGATATGTCCGGCATTATGAAGTGGTCTGAAATTTGGCGTCTCAAGAAACC
CAAGAAAGTGAGCAAGAAGTTGAAAACAGTCTTTCGGGCCCCCGACTTGTCTCGGATGTTGCAGATGTTCCGAGAGTTGA
CCGCAGTTCGCTGTTATTGGGCTGACGTTACCCTCAACAGTGTGAATCTCAACCTCAACCTGGTTCTCTCCGAGGACCAA
CGGCAGGTTATTAGCGTCCCCATATGGCCGTTCCAATGCTACAACTACGGCGTTCTCGGGTCACAGTACTTTAGCTCAGG
AAAGCACTATTGGGAAGTCGACGTATCAAAGAAGACCGCATGGATACTTGGCGTCTACTGCAGGACGTGCAGCCGGAACA
TTAAATACGTGGTGCGCAGGTGCGCGAACCACCAGAACGTGTATAGTAAGTATCGCCCACTGTTCGGGTATTGGGTCATC
GGACTTCAAAACAAGTGCAAATACAGCGCGTTCGAAGAAAGCCTGAGTTCCGACCCCGAAGTGCTTACACTGAGCATGGC
AGTCCCACCATGTCGGGTGGGAGTGTTTCTGGATTACGAGGCCGGAATTGTTTCCTTCTTTAACGTTACCTCTCACGGAT
CTCTGATCTATAAATTTAGTAAGTGCTGTTTCTCACAACCCGTCTACCCGTACTTTAACCCGTGGAATTGCCCTGCGCCT
ATGACTCTGTGTCCCCCTTCAAGCTAG
> Homo_sapiens_TRIM5a
ATGGCTTCTGGAATCCTGGTTAATGTAAAGGAGGAGGTGACCTGCCCCATCTGCCTGGAACTCCTGACACAACCCCTGAG
CCTGGACTGCGGCCACAGCTTCTGCCAAGCATGCCTCACTGCAAACCACAAGAAGTCCATGCTAGACAAAGGAGAGAGTA
GCTGCCCTGTGTGCCGGATCAGTTACCAGCCTGAGAACATACGGCCTAATCGGCATGTAGCCAACATAGTGGAGAAGCTC
AGGGAGGTCAAGTTGAGCCCAGAGGGGCAGAAAGTTGATCATTGTGCACGCCATGGAGAGAAACTTCTACTCTTCTGTCA
GGAGGACGGGAAGGTCATTTGCTGGCTTTGTGAGCGGTCTCAGGAGCACCGTGGTCACCACACGTTCCTCACAGAGGAGG
TTGCCCGGGAGTACCAAGTGAAGCTCCAGGCAGCTCTGGAGATGCTGAGGCAGAAGCAGCAGGAAGCTGAAGAGTTAGAA
GCTGACATCAGAGAAGAGAAAGCTTCCTGGAAGACTCAAATACAGTATGACAAAACCAACGTCTTGGCAGATTTTGAGCA
ACTGAGAGACATCCTGGACTGGGAGGAGAGCAATGAGCTGCAAAACCTGGAGAAGGAGGAGGAAGACATTCTGAAAAGCC
TTACGAACTCTGAAACTGAGATGGTGCAGCAGACCCAGTCCCTGAGAGAGCTCATCTCAGATCTGGAGCATCGGCTGCAG
GGGTCAGTGATGGAGCTGCTTCAGGGTGTGGATGGCGTCATAAAAAGGACGGAGAACGTGACCTTGAAGAAGCCAGAAAC
TTTTCCAAAAAATCAAAGGAGAGTGTTTCGAGCTCCTGATCTGAAAGGAATGCTAGAAGTGTTTAGAGAGCTGACAGATG
TCCGACGCTACTGGGTTGATGTGACAGTGGCTCCAAACAACATTTCATGTGCTGTCATTTCTGAAGATAAGAGACAAGTG
AGCTCTCCGAAACCACAGATAATATATGGGGCACGAGGGACAAGATACCAGACATTTGTGAATTTCAATTATTGTACTGG
CATCCTGGGCTCTCAAAGTATCACATCAGGGAAACATTACTGGGAGGTAGACGTGTCCAAGAAAACTGCTTGGATCCTGG
GGGTATGTGCTGGCTTCCAACCTGATGCAATGTGTAATATTGAAAAAAATGAAAATTATCAACCTAAATACGGCTACTGG
GTTATAGGGTTAGAGGAAGGAGTTAAATGTAGTGCTTTCCAGGATAGTTCCTTCCATACTCCTTCTGTTCCTTTCATTGT
GCCCCTCTCTGTGATTATTTGTCCTGATCGTGTTGGAGTTTTCCTAGACTATGAGGCTTGCACTGTCTCATTCTTCAATA
TCACAAACCATGGATTTCTCATCTATAAGTTTTCTCACTGTTCTTTTTCTCAGCCTGTATTTCCATATTTAAATCCTAGA
AAATGTGGAGTCCCCATGACTCTGTGCTCACCAAGCTCTTGA
